# Supplementary material for: Diffuse non-obstructive coronary artery disease: two clinical faces of the same disease—a case report
Source: Eur Heart J Case Rep. 2023 Dec 22;8(1):ytad605. doi: 10.1093/ehjcr/ytad605 (PMC10762887; doi:10.1093/ehjcr/ytad605)
Supplement: ytad605_Supplementary_Data [file ytad605_supplementary_data.zip]

Archive with 6 entries (6 files):
- 2 MP LCA lao  cra.mp4
- 3 MP LCA rao  cau post PCI.mp4
- 4 MP LCA rao  cau.mp4
- 5 MP LCA rao  cra post PCI.mp4
- 6 MP LCA spider.mp4
- 1 MP LCA rao cra.mp4
